# Supplementary material for: Morphology-Dependent Antibacterial Activity of Cu2-xS Nanostructures: Nanoplates Versus Superparticles
Source: Nanomaterials (Basel). 2026 May 20;16(10):636. doi: 10.3390/nano16100636 (PMC13209337; doi:10.3390/nano16100636)
Supplement: Supplementary file 1 [file nanomaterials-16-00636-s001.zip]

Archive with 1 entries (1 files):
- nanomaterials-4302255-supplementary.pdf
